# Supplementary material for: Genome Wide Identification of Sesame Dof Transcription Factors and Functional Analysis of SiDof8, SiDof10 and SiDof34 in Fatty Acid Synthesis
Source: Curr Issues Mol Biol. 2025 Aug 30;47(9):700. doi: 10.3390/cimb47090700 (PMC12468942; doi:10.3390/cimb47090700)
Supplement: Supplementary file 1 [file cimb-47-00700-s001.zip]

Archive with 1 entries (1 files):
- cimb-3710706-supplementary.pdf
